# Supplementary material for: Ex Vivo Analysis of the Association of GFP-Expressing L. aethiopica and L. mexicana with Human Peripheral Blood-Derived (PBD) Leukocytes over 24 Hours
Source: Microorganisms. 2024 Sep 19;12(9):1909. doi: 10.3390/microorganisms12091909 (PMC11434358; doi:10.3390/microorganisms12091909)
Supplement: Supplementary file 1 [file microorganisms-12-01909-s001.zip]

Archive with 1 entries (1 files):
- microorganisms-3175568-supplementary.pdf
